# Supplementary material for: Integrated laboratory protocol for the diagnosis of Sexually Transmitted Infections (STIs): Standardized pre-analytical procedures, rapid screening, hemagglutination, and ELISA methods for use in resource-limited settings
Source: PLoS One. 2026 May 5;21(5):e0346598. doi: 10.1371/journal.pone.0346598 (PMC13143095; doi:10.1371/journal.pone.0346598)
Supplement: S1 Dataset — (XLSX) [file pone.0346598.s002.xlsx]

## Sheet: HBV_QC
Parameter	Value
NC_DO	0.05
PC_DO	1.8
EQ_DO	0.3325
IQ_DO	0.3675
Cutoff	0.35

## Sheet: HBV_Samples
Sample_ID	OD	Cutoff	Ratio_OD_Cutoff	Result
HBV001	0.145	0.35	0.41	Negative
HBV002	0.294	0.35	0.84	Negative
HBV003	0.054	0.35	0.15	Negative
HBV004	0.058	0.35	0.17	Negative
HBV005	0.145	0.35	0.41	Negative
HBV006	0.295	0.35	0.84	Negative
HBV007	0.211	0.35	0.6	Negative
HBV008	0.099	0.35	0.28	Negative
HBV009	0.671	0.35	1.92	Positive
HBV010	0.055	0.35	0.16	Negative
HBV011	0.238	0.35	0.68	Negative
HBV012	0.163	0.35	0.47	Negative
HBV013	0.081	0.35	0.23	Negative
HBV014	0.109	0.35	0.31	Negative
HBV015	0.207	0.35	0.59	Negative
HBV016	0.255	0.35	0.73	Negative
HBV017	0.199	0.35	0.57	Negative
HBV018	0.099	0.35	0.28	Negative
HBV019	0.082	0.35	0.23	Negative
HBV020	0.488	0.35	1.39	Positive
HBV021	0.291	0.35	0.83	Negative
HBV022	0.518	0.35	1.48	Positive
HBV023	0.244	0.35	0.7	Negative
HBV024	0.103	0.35	0.29	Negative
HBV025	0.07	0.35	0.2	Negative
HBV026	0.159	0.35	0.45	Negative
HBV027	0.163	0.35	0.47	Negative
HBV028	0.082	0.35	0.23	Negative
HBV029	0.181	0.35	0.52	Negative
HBV030	0.074	0.35	0.21	Negative
HBV031	0.138	0.35	0.39	Negative
HBV032	0.086	0.35	0.25	Negative
HBV033	0.118	0.35	0.34	Negative
HBV034	0.264	0.35	0.75	Negative
HBV035	0.301	0.35	0.86	Negative
HBV036	0.671	0.35	1.92	Positive
HBV037	0.149	0.35	0.43	Negative
HBV038	0.307	0.35	0.88	Negative
HBV039	0.18	0.35	0.51	Negative
HBV040	0.193	0.35	0.55	Negative
HBV041	0.225	0.35	0.64	Negative
HBV042	0.305	0.35	0.87	Negative
HBV043	0.291	0.35	0.83	Negative
HBV044	0.311	0.35	0.89	Negative
HBV045	0.114	0.35	0.33	Negative
HBV046	0.152	0.35	0.43	Negative
HBV047	0.164	0.35	0.47	Negative
HBV048	0.285	0.35	0.81	Negative
HBV049	0.051	0.35	0.15	Negative
HBV050	0.133	0.35	0.38	Negative
HBV051	0.079	0.35	0.23	Negative
HBV052	0.082	0.35	0.23	Negative
HBV053	0.062	0.35	0.18	Negative
HBV054	0.167	0.35	0.48	Negative
HBV055	0.208	0.35	0.59	Negative
HBV056	0.064	0.35	0.18	Negative
HBV057	0.287	0.35	0.82	Negative
HBV058	0.228	0.35	0.65	Negative
HBV059	0.266	0.35	0.76	Negative
HBV060	0.132	0.35	0.38	Negative
HBV061	0.187	0.35	0.53	Negative
HBV062	0.13	0.35	0.37	Negative
HBV063	0.124	0.35	0.35	Negative
HBV064	0.25	0.35	0.71	Negative
HBV065	0.091	0.35	0.26	Negative
HBV066	0.07	0.35	0.2	Negative
HBV067	0.299	0.35	0.85	Negative
HBV068	0.239	0.35	0.68	Negative
HBV069	0.623	0.35	1.78	Positive
HBV070	0.185	0.35	0.53	Negative
HBV071	0.219	0.35	0.63	Negative
HBV072	0.312	0.35	0.89	Negative
HBV073	0.23	0.35	0.66	Negative
HBV074	0.255	0.35	0.73	Negative
HBV075	0.221	0.35	0.63	Negative
HBV076	0.254	0.35	0.73	Negative
HBV077	0.279	0.35	0.8	Negative
HBV078	0.515	0.35	1.47	Positive
HBV079	0.122	0.35	0.35	Negative
HBV080	0.672	0.35	1.92	Positive
HBV081	0.052	0.35	0.15	Negative
HBV082	0.219	0.35	0.63	Negative
HBV083	0.218	0.35	0.62	Negative
HBV084	0.27	0.35	0.77	Negative
HBV085	0.134	0.35	0.38	Negative
HBV086	0.135	0.35	0.39	Negative
HBV087	0.098	0.35	0.28	Negative
HBV088	0.243	0.35	0.69	Negative
HBV089	0.243	0.35	0.69	Negative
HBV090	0.106	0.35	0.3	Negative
HBV091	0.099	0.35	0.28	Negative
HBV092	0.14	0.35	0.4	Negative
HBV093	0.124	0.35	0.35	Negative
HBV094	0.127	0.35	0.36	Negative
HBV095	0.119	0.35	0.34	Negative
HBV096	0.264	0.35	0.75	Negative
HBV097	0.073	0.35	0.21	Negative
HBV098	0.065	0.35	0.19	Negative
HBV099	0.136	0.35	0.39	Negative
HBV100	0.271	0.35	0.77	Negative
HBV101	0.11	0.35	0.31	Negative
HBV102	0.161	0.35	0.46	Negative
HBV103	0.099	0.35	0.28	Negative
HBV104	0.186	0.35	0.53	Negative
HBV105	0.258	0.35	0.74	Negative
HBV106	0.181	0.35	0.52	Negative
HBV107	0.146	0.35	0.42	Negative
HBV108	0.231	0.35	0.66	Negative
HBV109	0.638	0.35	1.82	Positive
HBV110	0.059	0.35	0.17	Negative
HBV111	0.209	0.35	0.6	Negative
HBV112	0.08	0.35	0.23	Negative
HBV113	0.267	0.35	0.76	Negative
HBV114	0.291	0.35	0.83	Negative
HBV115	0.175	0.35	0.5	Negative
HBV116	0.302	0.35	0.86	Negative
HBV117	0.116	0.35	0.33	Negative
HBV118	0.113	0.35	0.32	Negative
HBV119	0.194	0.35	0.55	Negative
HBV120	0.127	0.35	0.36	Negative
HBV121	0.136	0.35	0.39	Negative
HBV122	0.133	0.35	0.38	Negative
HBV123	0.095	0.35	0.27	Negative
HBV124	0.264	0.35	0.75	Negative
HBV125	0.308	0.35	0.88	Negative
HBV126	0.236	0.35	0.67	Negative
HBV127	0.597	0.35	1.71	Positive
HBV128	0.139	0.35	0.4	Negative
HBV129	0.102	0.35	0.29	Negative
HBV130	0.282	0.35	0.81	Negative
HBV131	0.171	0.35	0.49	Negative
HBV132	0.189	0.35	0.54	Negative
HBV133	0.207	0.35	0.59	Negative
HBV134	0.087	0.35	0.25	Negative
HBV135	0.668	0.35	1.91	Positive
HBV136	0.182	0.35	0.52	Negative
HBV137	0.254	0.35	0.73	Negative
HBV138	0.575	0.35	1.64	Positive
HBV139	0.568	0.35	1.62	Positive
HBV140	0.147	0.35	0.42	Negative
HBV141	0.131	0.35	0.37	Negative
HBV142	0.079	0.35	0.23	Negative
HBV143	0.446	0.35	1.27	Positive
HBV144	0.091	0.35	0.26	Negative
HBV145	0.263	0.35	0.75	Negative
HBV146	0.226	0.35	0.65	Negative
HBV147	0.131	0.35	0.37	Negative
HBV148	0.195	0.35	0.56	Negative
HBV149	0.306	0.35	0.87	Negative
HBV150	0.209	0.35	0.6	Negative
HBV151	0.212	0.35	0.61	Negative
HBV152	0.096	0.35	0.27	Negative
HBV153	0.153	0.35	0.44	Negative
HBV154	0.127	0.35	0.36	Negative
HBV155	0.186	0.35	0.53	Negative
HBV156	0.189	0.35	0.54	Negative
HBV157	0.062	0.35	0.18	Negative
HBV158	0.233	0.35	0.67	Negative
HBV159	0.243	0.35	0.69	Negative
HBV160	0.103	0.35	0.29	Negative
HBV161	0.28	0.35	0.8	Negative
HBV162	0.307	0.35	0.88	Negative
HBV163	0.111	0.35	0.32	Negative
HBV164	0.076	0.35	0.22	Negative
HBV165	0.252	0.35	0.72	Negative
HBV166	0.087	0.35	0.25	Negative
HBV167	0.287	0.35	0.82	Negative
HBV168	0.218	0.35	0.62	Negative
HBV169	0.298	0.35	0.85	Negative
HBV170	0.11	0.35	0.31	Negative
HBV171	0.125	0.35	0.36	Negative
HBV172	0.3	0.35	0.86	Negative
HBV173	0.136	0.35	0.39	Negative
HBV174	0.649	0.35	1.85	Positive
HBV175	0.183	0.35	0.52	Negative
HBV176	0.188	0.35	0.54	Negative
HBV177	0.212	0.35	0.61	Negative
HBV178	0.117	0.35	0.33	Negative
HBV179	0.067	0.35	0.19	Negative
HBV180	0.263	0.35	0.75	Negative
HBV181	0.147	0.35	0.42	Negative
HBV182	0.061	0.35	0.17	Negative
HBV183	0.218	0.35	0.62	Negative
HBV184	0.287	0.35	0.82	Negative
HBV185	0.215	0.35	0.61	Negative
HBV186	0.07	0.35	0.2	Negative
HBV187	0.278	0.35	0.79	Negative
HBV188	0.06	0.35	0.17	Negative
HBV189	0.252	0.35	0.72	Negative
HBV190	0.088	0.35	0.25	Negative
HBV191	0.057	0.35	0.16	Negative
HBV192	0.093	0.35	0.27	Negative
HBV193	0.067	0.35	0.19	Negative
HBV194	0.185	0.35	0.53	Negative
HBV195	0.271	0.35	0.77	Negative
HBV196	0.192	0.35	0.55	Negative
HBV197	0.296	0.35	0.85	Negative
HBV198	0.237	0.35	0.68	Negative
HBV199	0.281	0.35	0.8	Negative
HBV200	0.113	0.35	0.32	Negative

## Sheet: CT_BioRad_QC
Parameter	Value
NC_DO	0.05
PC_DO	1.8
EQ_DO	0.38
IQ_DO	0.42
Cutoff	0.4

## Sheet: CT_BioRad_Samples
Sample_ID	OD	Cutoff	Ratio_OD_Cutoff	Result
CT_BioRad001	0.261	0.4	0.65	Negative
CT_BioRad002	0.601	0.4	1.5	Positive
CT_BioRad003	0.185	0.4	0.46	Negative
CT_BioRad004	0.56	0.4	1.4	Positive
CT_BioRad005	0.26	0.4	0.65	Negative
CT_BioRad006	0.16	0.4	0.4	Negative
CT_BioRad007	0.067	0.4	0.17	Negative
CT_BioRad008	0.199	0.4	0.5	Negative
CT_BioRad009	0.28	0.4	0.7	Negative
CT_BioRad010	0.091	0.4	0.23	Negative
CT_BioRad011	0.103	0.4	0.26	Negative
CT_BioRad012	0.2	0.4	0.5	Negative
CT_BioRad013	0.5	0.4	1.25	Positive
CT_BioRad014	0.331	0.4	0.83	Negative
CT_BioRad015	0.228	0.4	0.57	Negative
CT_BioRad016	0.484	0.4	1.21	Positive
CT_BioRad017	0.085	0.4	0.21	Negative
CT_BioRad018	0.662	0.4	1.66	Positive
CT_BioRad019	0.073	0.4	0.18	Negative
CT_BioRad020	0.244	0.4	0.61	Negative
CT_BioRad021	0.335	0.4	0.84	Negative
CT_BioRad022	0.355	0.4	0.89	Negative
CT_BioRad023	0.191	0.4	0.48	Negative
CT_BioRad024	0.299	0.4	0.75	Negative
CT_BioRad025	0.667	0.4	1.67	Positive
CT_BioRad026	0.167	0.4	0.42	Negative
CT_BioRad027	0.292	0.4	0.73	Negative
CT_BioRad028	0.23	0.4	0.57	Negative
CT_BioRad029	0.241	0.4	0.6	Negative
CT_BioRad030	0.083	0.4	0.21	Negative
CT_BioRad031	0.135	0.4	0.34	Negative
CT_BioRad032	0.169	0.4	0.42	Negative
CT_BioRad033	0.204	0.4	0.51	Negative
CT_BioRad034	0.343	0.4	0.86	Negative
CT_BioRad035	0.322	0.4	0.8	Negative
CT_BioRad036	0.055	0.4	0.14	Negative
CT_BioRad037	0.31	0.4	0.77	Negative
CT_BioRad038	0.251	0.4	0.63	Negative
CT_BioRad039	0.15	0.4	0.37	Negative
CT_BioRad040	0.722	0.4	1.8	Positive
CT_BioRad041	0.156	0.4	0.39	Negative
CT_BioRad042	0.124	0.4	0.31	Negative
CT_BioRad043	0.198	0.4	0.5	Negative
CT_BioRad044	0.219	0.4	0.55	Negative
CT_BioRad045	0.152	0.4	0.38	Negative
CT_BioRad046	0.132	0.4	0.33	Negative
CT_BioRad047	0.158	0.4	0.39	Negative
CT_BioRad048	0.127	0.4	0.32	Negative
CT_BioRad049	0.22	0.4	0.55	Negative
CT_BioRad050	0.304	0.4	0.76	Negative
CT_BioRad051	0.222	0.4	0.55	Negative
CT_BioRad052	0.124	0.4	0.31	Negative
CT_BioRad053	0.18	0.4	0.45	Negative
CT_BioRad054	0.123	0.4	0.31	Negative
CT_BioRad055	0.204	0.4	0.51	Negative
CT_BioRad056	0.174	0.4	0.43	Negative
CT_BioRad057	0.063	0.4	0.16	Negative
CT_BioRad058	0.142	0.4	0.35	Negative
CT_BioRad059	0.233	0.4	0.58	Negative
CT_BioRad060	0.237	0.4	0.59	Negative
CT_BioRad061	0.23	0.4	0.57	Negative
CT_BioRad062	0.305	0.4	0.76	Negative
CT_BioRad063	0.35	0.4	0.87	Negative
CT_BioRad064	0.279	0.4	0.7	Negative
CT_BioRad065	0.343	0.4	0.86	Negative
CT_BioRad066	0.546	0.4	1.36	Positive
CT_BioRad067	0.247	0.4	0.62	Negative
CT_BioRad068	0.078	0.4	0.19	Negative
CT_BioRad069	0.266	0.4	0.66	Negative
CT_BioRad070	0.226	0.4	0.56	Negative
CT_BioRad071	0.06	0.4	0.15	Negative
CT_BioRad072	0.72	0.4	1.8	Positive
CT_BioRad073	0.761	0.4	1.9	Positive
CT_BioRad074	0.137	0.4	0.34	Negative
CT_BioRad075	0.101	0.4	0.25	Negative
CT_BioRad076	0.313	0.4	0.78	Negative
CT_BioRad077	0.26	0.4	0.65	Negative
CT_BioRad078	0.72	0.4	1.8	Positive
CT_BioRad079	0.301	0.4	0.75	Negative
CT_BioRad080	0.114	0.4	0.28	Negative
CT_BioRad081	0.557	0.4	1.39	Positive
CT_BioRad082	0.217	0.4	0.54	Negative
CT_BioRad083	0.177	0.4	0.44	Negative
CT_BioRad084	0.171	0.4	0.43	Negative
CT_BioRad085	0.141	0.4	0.35	Negative
CT_BioRad086	0.745	0.4	1.86	Positive
CT_BioRad087	0.325	0.4	0.81	Negative
CT_BioRad088	0.319	0.4	0.8	Negative
CT_BioRad089	0.068	0.4	0.17	Negative
CT_BioRad090	0.309	0.4	0.77	Negative
CT_BioRad091	0.242	0.4	0.6	Negative
CT_BioRad092	0.281	0.4	0.7	Negative
CT_BioRad093	0.298	0.4	0.74	Negative
CT_BioRad094	0.154	0.4	0.38	Negative
CT_BioRad095	0.185	0.4	0.46	Negative
CT_BioRad096	0.701	0.4	1.75	Positive
CT_BioRad097	0.076	0.4	0.19	Negative
CT_BioRad098	0.221	0.4	0.55	Negative
CT_BioRad099	0.323	0.4	0.81	Negative
CT_BioRad100	0.347	0.4	0.87	Negative
CT_BioRad101	0.17	0.4	0.42	Negative
CT_BioRad102	0.265	0.4	0.66	Negative
CT_BioRad103	0.227	0.4	0.57	Negative
CT_BioRad104	0.342	0.4	0.86	Negative
CT_BioRad105	0.337	0.4	0.84	Negative
CT_BioRad106	0.128	0.4	0.32	Negative
CT_BioRad107	0.347	0.4	0.87	Negative
CT_BioRad108	0.269	0.4	0.67	Negative
CT_BioRad109	0.095	0.4	0.24	Negative
CT_BioRad110	0.167	0.4	0.42	Negative
CT_BioRad111	0.263	0.4	0.66	Negative
CT_BioRad112	0.504	0.4	1.26	Positive
CT_BioRad113	0.167	0.4	0.42	Negative
CT_BioRad114	0.222	0.4	0.55	Negative
CT_BioRad115	0.062	0.4	0.16	Negative
CT_BioRad116	0.229	0.4	0.57	Negative
CT_BioRad117	0.102	0.4	0.25	Negative
CT_BioRad118	0.339	0.4	0.85	Negative
CT_BioRad119	0.23	0.4	0.57	Negative
CT_BioRad120	0.162	0.4	0.4	Negative
CT_BioRad121	0.277	0.4	0.69	Negative
CT_BioRad122	0.182	0.4	0.45	Negative
CT_BioRad123	0.712	0.4	1.78	Positive
CT_BioRad124	0.199	0.4	0.5	Negative
CT_BioRad125	0.169	0.4	0.42	Negative
CT_BioRad126	0.344	0.4	0.86	Negative
CT_BioRad127	0.076	0.4	0.19	Negative
CT_BioRad128	0.568	0.4	1.42	Positive
CT_BioRad129	0.252	0.4	0.63	Negative
CT_BioRad130	0.117	0.4	0.29	Negative
CT_BioRad131	0.173	0.4	0.43	Negative
CT_BioRad132	0.339	0.4	0.85	Negative
CT_BioRad133	0.304	0.4	0.76	Negative
CT_BioRad134	0.179	0.4	0.45	Negative
CT_BioRad135	0.076	0.4	0.19	Negative
CT_BioRad136	0.081	0.4	0.2	Negative
CT_BioRad137	0.326	0.4	0.82	Negative
CT_BioRad138	0.122	0.4	0.3	Negative
CT_BioRad139	0.117	0.4	0.29	Negative
CT_BioRad140	0.492	0.4	1.23	Positive
CT_BioRad141	0.27	0.4	0.68	Negative
CT_BioRad142	0.134	0.4	0.34	Negative
CT_BioRad143	0.262	0.4	0.66	Negative
CT_BioRad144	0.546	0.4	1.36	Positive
CT_BioRad145	0.495	0.4	1.24	Positive
CT_BioRad146	0.359	0.4	0.9	Negative
CT_BioRad147	0.129	0.4	0.32	Negative
CT_BioRad148	0.288	0.4	0.72	Negative
CT_BioRad149	0.181	0.4	0.45	Negative
CT_BioRad150	0.353	0.4	0.88	Negative
CT_BioRad151	0.261	0.4	0.65	Negative
CT_BioRad152	0.205	0.4	0.51	Negative
CT_BioRad153	0.131	0.4	0.33	Negative
CT_BioRad154	0.203	0.4	0.51	Negative
CT_BioRad155	0.269	0.4	0.67	Negative
CT_BioRad156	0.09	0.4	0.22	Negative
CT_BioRad157	0.116	0.4	0.29	Negative
CT_BioRad158	0.651	0.4	1.63	Positive
CT_BioRad159	0.359	0.4	0.9	Negative
CT_BioRad160	0.128	0.4	0.32	Negative
CT_BioRad161	0.154	0.4	0.38	Negative
CT_BioRad162	0.772	0.4	1.93	Positive
CT_BioRad163	0.067	0.4	0.17	Negative
CT_BioRad164	0.224	0.4	0.56	Negative
CT_BioRad165	0.167	0.4	0.42	Negative
CT_BioRad166	0.291	0.4	0.73	Negative
CT_BioRad167	0.177	0.4	0.44	Negative
CT_BioRad168	0.606	0.4	1.52	Positive
CT_BioRad169	0.124	0.4	0.31	Negative
CT_BioRad170	0.119	0.4	0.3	Negative
CT_BioRad171	0.352	0.4	0.88	Negative
CT_BioRad172	0.253	0.4	0.63	Negative
CT_BioRad173	0.278	0.4	0.7	Negative
CT_BioRad174	0.318	0.4	0.8	Negative
CT_BioRad175	0.722	0.4	1.8	Positive
CT_BioRad176	0.34	0.4	0.85	Negative
CT_BioRad177	0.335	0.4	0.84	Negative
CT_BioRad178	0.159	0.4	0.4	Negative
CT_BioRad179	0.343	0.4	0.86	Negative
CT_BioRad180	0.347	0.4	0.87	Negative
CT_BioRad181	0.334	0.4	0.84	Negative
CT_BioRad182	0.35	0.4	0.87	Negative
CT_BioRad183	0.121	0.4	0.3	Negative
CT_BioRad184	0.09	0.4	0.22	Negative
CT_BioRad185	0.176	0.4	0.44	Negative
CT_BioRad186	0.172	0.4	0.43	Negative
CT_BioRad187	0.216	0.4	0.54	Negative
CT_BioRad188	0.266	0.4	0.66	Negative
CT_BioRad189	0.279	0.4	0.7	Negative
CT_BioRad190	0.319	0.4	0.8	Negative
CT_BioRad191	0.319	0.4	0.8	Negative
CT_BioRad192	0.214	0.4	0.53	Negative
CT_BioRad193	0.131	0.4	0.33	Negative
CT_BioRad194	0.261	0.4	0.65	Negative
CT_BioRad195	0.523	0.4	1.31	Positive
CT_BioRad196	0.074	0.4	0.18	Negative
CT_BioRad197	0.131	0.4	0.33	Negative
CT_BioRad198	0.062	0.4	0.16	Negative
CT_BioRad199	0.237	0.4	0.59	Negative
CT_BioRad200	0.209	0.4	0.52	Negative

## Sheet: HCV_CTK_QC
Parameter	Value
NC_DO	0.05
PC_DO	1.8
EQ_DO	0.304
IQ_DO	0.336
Cutoff	0.32

## Sheet: HCV_CTK_Samples
Sample_ID	OD	Cutoff	Ratio_OD_Cutoff	Result
HCV_CTK001	0.259	0.32	0.81	Negative
HCV_CTK002	0.229	0.32	0.72	Negative
HCV_CTK003	0.199	0.32	0.62	Negative
HCV_CTK004	0.159	0.32	0.5	Negative
HCV_CTK005	0.196	0.32	0.61	Negative
HCV_CTK006	0.234	0.32	0.73	Negative
HCV_CTK007	0.194	0.32	0.61	Negative
HCV_CTK008	0.104	0.32	0.32	Negative
HCV_CTK009	0.089	0.32	0.28	Negative
HCV_CTK010	0.228	0.32	0.71	Negative
HCV_CTK011	0.149	0.32	0.47	Negative
HCV_CTK012	0.193	0.32	0.6	Negative
HCV_CTK013	0.111	0.32	0.35	Negative
HCV_CTK014	0.22	0.32	0.69	Negative
HCV_CTK015	0.176	0.32	0.55	Negative
HCV_CTK016	0.19	0.32	0.59	Negative
HCV_CTK017	0.232	0.32	0.72	Negative
HCV_CTK018	0.527	0.32	1.65	Positive
HCV_CTK019	0.101	0.32	0.32	Negative
HCV_CTK020	0.12	0.32	0.38	Negative
HCV_CTK021	0.256	0.32	0.8	Negative
HCV_CTK022	0.25	0.32	0.78	Negative
HCV_CTK023	0.177	0.32	0.55	Negative
HCV_CTK024	0.164	0.32	0.51	Negative
HCV_CTK025	0.164	0.32	0.51	Negative
HCV_CTK026	0.138	0.32	0.43	Negative
HCV_CTK027	0.241	0.32	0.75	Negative
HCV_CTK028	0.569	0.32	1.78	Positive
HCV_CTK029	0.229	0.32	0.72	Negative
HCV_CTK030	0.181	0.32	0.57	Negative
HCV_CTK031	0.213	0.32	0.67	Negative
HCV_CTK032	0.249	0.32	0.78	Negative
HCV_CTK033	0.213	0.32	0.67	Negative
HCV_CTK034	0.168	0.32	0.52	Negative
HCV_CTK035	0.249	0.32	0.78	Negative
HCV_CTK036	0.237	0.32	0.74	Negative
HCV_CTK037	0.191	0.32	0.6	Negative
HCV_CTK038	0.053	0.32	0.17	Negative
HCV_CTK039	0.163	0.32	0.51	Negative
HCV_CTK040	0.105	0.32	0.33	Negative
HCV_CTK041	0.132	0.32	0.41	Negative
HCV_CTK042	0.094	0.32	0.29	Negative
HCV_CTK043	0.071	0.32	0.22	Negative
HCV_CTK044	0.234	0.32	0.73	Negative
HCV_CTK045	0.59	0.32	1.84	Positive
HCV_CTK046	0.181	0.32	0.57	Negative
HCV_CTK047	0.238	0.32	0.74	Negative
HCV_CTK048	0.177	0.32	0.55	Negative
HCV_CTK049	0.199	0.32	0.62	Negative
HCV_CTK050	0.282	0.32	0.88	Negative
HCV_CTK051	0.19	0.32	0.59	Negative
HCV_CTK052	0.158	0.32	0.49	Negative
HCV_CTK053	0.173	0.32	0.54	Negative
HCV_CTK054	0.129	0.32	0.4	Negative
HCV_CTK055	0.071	0.32	0.22	Negative
HCV_CTK056	0.25	0.32	0.78	Negative
HCV_CTK057	0.077	0.32	0.24	Negative
HCV_CTK058	0.247	0.32	0.77	Negative
HCV_CTK059	0.272	0.32	0.85	Negative
HCV_CTK060	0.267	0.32	0.83	Negative
HCV_CTK061	0.074	0.32	0.23	Negative
HCV_CTK062	0.201	0.32	0.63	Negative
HCV_CTK063	0.097	0.32	0.3	Negative
HCV_CTK064	0.22	0.32	0.69	Negative
HCV_CTK065	0.097	0.32	0.3	Negative
HCV_CTK066	0.222	0.32	0.69	Negative
HCV_CTK067	0.106	0.32	0.33	Negative
HCV_CTK068	0.236	0.32	0.74	Negative
HCV_CTK069	0.192	0.32	0.6	Negative
HCV_CTK070	0.106	0.32	0.33	Negative
HCV_CTK071	0.179	0.32	0.56	Negative
HCV_CTK072	0.28	0.32	0.88	Negative
HCV_CTK073	0.17	0.32	0.53	Negative
HCV_CTK074	0.247	0.32	0.77	Negative
HCV_CTK075	0.099	0.32	0.31	Negative
HCV_CTK076	0.23	0.32	0.72	Negative
HCV_CTK077	0.09	0.32	0.28	Negative
HCV_CTK078	0.152	0.32	0.48	Negative
HCV_CTK079	0.218	0.32	0.68	Negative
HCV_CTK080	0.283	0.32	0.88	Negative
HCV_CTK081	0.094	0.32	0.29	Negative
HCV_CTK082	0.14	0.32	0.44	Negative
HCV_CTK083	0.22	0.32	0.69	Negative
HCV_CTK084	0.14	0.32	0.44	Negative
HCV_CTK085	0.135	0.32	0.42	Negative
HCV_CTK086	0.226	0.32	0.71	Negative
HCV_CTK087	0.068	0.32	0.21	Negative
HCV_CTK088	0.121	0.32	0.38	Negative
HCV_CTK089	0.11	0.32	0.34	Negative
HCV_CTK090	0.074	0.32	0.23	Negative
HCV_CTK091	0.229	0.32	0.72	Negative
HCV_CTK092	0.183	0.32	0.57	Negative
HCV_CTK093	0.256	0.32	0.8	Negative
HCV_CTK094	0.278	0.32	0.87	Negative
HCV_CTK095	0.255	0.32	0.8	Negative
HCV_CTK096	0.22	0.32	0.69	Negative
HCV_CTK097	0.051	0.32	0.16	Negative
HCV_CTK098	0.187	0.32	0.58	Negative
HCV_CTK099	0.055	0.32	0.17	Negative
HCV_CTK100	0.13	0.32	0.41	Negative
HCV_CTK101	0.068	0.32	0.21	Negative
HCV_CTK102	0.264	0.32	0.82	Negative
HCV_CTK103	0.215	0.32	0.67	Negative
HCV_CTK104	0.154	0.32	0.48	Negative
HCV_CTK105	0.181	0.32	0.57	Negative
HCV_CTK106	0.224	0.32	0.7	Negative
HCV_CTK107	0.186	0.32	0.58	Negative
HCV_CTK108	0.153	0.32	0.48	Negative
HCV_CTK109	0.185	0.32	0.58	Negative
HCV_CTK110	0.124	0.32	0.39	Negative
HCV_CTK111	0.075	0.32	0.23	Negative
HCV_CTK112	0.194	0.32	0.61	Negative
HCV_CTK113	0.266	0.32	0.83	Negative
HCV_CTK114	0.272	0.32	0.85	Negative
HCV_CTK115	0.287	0.32	0.9	Negative
HCV_CTK116	0.24	0.32	0.75	Negative
HCV_CTK117	0.131	0.32	0.41	Negative
HCV_CTK118	0.191	0.32	0.6	Negative
HCV_CTK119	0.267	0.32	0.83	Negative
HCV_CTK120	0.116	0.32	0.36	Negative
HCV_CTK121	0.192	0.32	0.6	Negative
HCV_CTK122	0.218	0.32	0.68	Negative
HCV_CTK123	0.286	0.32	0.89	Negative
HCV_CTK124	0.143	0.32	0.45	Negative
HCV_CTK125	0.252	0.32	0.79	Negative
HCV_CTK126	0.161	0.32	0.5	Negative
HCV_CTK127	0.145	0.32	0.45	Negative
HCV_CTK128	0.223	0.32	0.7	Negative
HCV_CTK129	0.075	0.32	0.23	Negative
HCV_CTK130	0.166	0.32	0.52	Negative
HCV_CTK131	0.099	0.32	0.31	Negative
HCV_CTK132	0.089	0.32	0.28	Negative
HCV_CTK133	0.098	0.32	0.31	Negative
HCV_CTK134	0.27	0.32	0.84	Negative
HCV_CTK135	0.246	0.32	0.77	Negative
HCV_CTK136	0.119	0.32	0.37	Negative
HCV_CTK137	0.094	0.32	0.29	Negative
HCV_CTK138	0.175	0.32	0.55	Negative
HCV_CTK139	0.159	0.32	0.5	Negative
HCV_CTK140	0.186	0.32	0.58	Negative
HCV_CTK141	0.084	0.32	0.26	Negative
HCV_CTK142	0.161	0.32	0.5	Negative
HCV_CTK143	0.104	0.32	0.32	Negative
HCV_CTK144	0.269	0.32	0.84	Negative
HCV_CTK145	0.075	0.32	0.23	Negative
HCV_CTK146	0.225	0.32	0.7	Negative
HCV_CTK147	0.078	0.32	0.24	Negative
HCV_CTK148	0.083	0.32	0.26	Negative
HCV_CTK149	0.239	0.32	0.75	Negative
HCV_CTK150	0.24	0.32	0.75	Negative
HCV_CTK151	0.17	0.32	0.53	Negative
HCV_CTK152	0.158	0.32	0.49	Negative
HCV_CTK153	0.066	0.32	0.21	Negative
HCV_CTK154	0.139	0.32	0.43	Negative
HCV_CTK155	0.195	0.32	0.61	Negative
HCV_CTK156	0.066	0.32	0.21	Negative
HCV_CTK157	0.261	0.32	0.82	Negative
HCV_CTK158	0.177	0.32	0.55	Negative
HCV_CTK159	0.178	0.32	0.56	Negative
HCV_CTK160	0.194	0.32	0.61	Negative
HCV_CTK161	0.074	0.32	0.23	Negative
HCV_CTK162	0.178	0.32	0.56	Negative
HCV_CTK163	0.151	0.32	0.47	Negative
HCV_CTK164	0.178	0.32	0.56	Negative
HCV_CTK165	0.27	0.32	0.84	Negative
HCV_CTK166	0.236	0.32	0.74	Negative
HCV_CTK167	0.176	0.32	0.55	Negative
HCV_CTK168	0.083	0.32	0.26	Negative
HCV_CTK169	0.269	0.32	0.84	Negative
HCV_CTK170	0.267	0.32	0.83	Negative
HCV_CTK171	0.227	0.32	0.71	Negative
HCV_CTK172	0.126	0.32	0.39	Negative
HCV_CTK173	0.124	0.32	0.39	Negative
HCV_CTK174	0.19	0.32	0.59	Negative
HCV_CTK175	0.14	0.32	0.44	Negative
HCV_CTK176	0.219	0.32	0.68	Negative
HCV_CTK177	0.14	0.32	0.44	Negative
HCV_CTK178	0.147	0.32	0.46	Negative
HCV_CTK179	0.061	0.32	0.19	Negative
HCV_CTK180	0.264	0.32	0.82	Negative
HCV_CTK181	0.129	0.32	0.4	Negative
HCV_CTK182	0.205	0.32	0.64	Negative
HCV_CTK183	0.058	0.32	0.18	Negative
HCV_CTK184	0.17	0.32	0.53	Negative
HCV_CTK185	0.102	0.32	0.32	Negative
HCV_CTK186	0.124	0.32	0.39	Negative
HCV_CTK187	0.147	0.32	0.46	Negative
HCV_CTK188	0.235	0.32	0.73	Negative
HCV_CTK189	0.233	0.32	0.73	Negative
HCV_CTK190	0.168	0.32	0.52	Negative
HCV_CTK191	0.187	0.32	0.58	Negative
HCV_CTK192	0.058	0.32	0.18	Negative
HCV_CTK193	0.115	0.32	0.36	Negative
HCV_CTK194	0.133	0.32	0.42	Negative
HCV_CTK195	0.109	0.32	0.34	Negative
HCV_CTK196	0.125	0.32	0.39	Negative
HCV_CTK197	0.079	0.32	0.25	Negative
HCV_CTK198	0.099	0.32	0.31	Negative
HCV_CTK199	0.168	0.32	0.52	Negative
HCV_CTK200	0.147	0.32	0.46	Negative

## Sheet: HSV_QC
Parameter	Value
NC_DO	0.05
PC_DO	1.8
EQ_DO	0.285
IQ_DO	0.315
Cutoff	0.3

## Sheet: HSV_Samples
Sample_ID	OD	Cutoff	Ratio_OD_Cutoff	Result
HSV001	0.446	0.3	1.49	Positive
HSV002	0.581	0.3	1.94	Positive
HSV003	0.364	0.3	1.21	Positive
HSV004	0.368	0.3	1.23	Positive
HSV005	0.446	0.3	1.49	Positive
HSV006	0.582	0.3	1.94	Positive
HSV007	0.506	0.3	1.69	Positive
HSV008	0.405	0.3	1.35	Positive
HSV009	0.575	0.3	1.92	Positive
HSV010	0.055	0.3	0.18	Negative
HSV011	0.206	0.3	0.69	Negative
HSV012	0.463	0.3	1.54	Positive
HSV013	0.388	0.3	1.29	Positive
HSV014	0.413	0.3	1.38	Positive
HSV015	0.502	0.3	1.67	Positive
HSV016	0.545	0.3	1.82	Positive
HSV017	0.495	0.3	1.65	Positive
HSV018	0.405	0.3	1.35	Positive
HSV019	0.389	0.3	1.3	Positive
HSV020	0.418	0.3	1.39	Positive
HSV021	0.578	0.3	1.93	Positive
HSV022	0.444	0.3	1.48	Positive
HSV023	0.211	0.3	0.7	Negative
HSV024	0.408	0.3	1.36	Positive
HSV025	0.378	0.3	1.26	Positive
HSV026	0.458	0.3	1.53	Positive
HSV027	0.463	0.3	1.54	Positive
HSV028	0.389	0.3	1.3	Positive
HSV029	0.479	0.3	1.6	Positive
HSV030	0.382	0.3	1.27	Positive
HSV031	0.439	0.3	1.46	Positive
HSV032	0.393	0.3	1.31	Positive
HSV033	0.422	0.3	1.41	Positive
HSV034	0.554	0.3	1.85	Positive
HSV035	0.588	0.3	1.96	Positive
HSV036	0.575	0.3	1.92	Positive
HSV037	0.132	0.3	0.44	Negative
HSV038	0.263	0.3	0.88	Negative
HSV039	0.477	0.3	1.59	Positive
HSV040	0.489	0.3	1.63	Positive
HSV041	0.518	0.3	1.73	Positive
HSV042	0.591	0.3	1.97	Positive
HSV043	0.578	0.3	1.93	Positive
HSV044	0.597	0.3	1.99	Positive
HSV045	0.418	0.3	1.39	Positive
HSV046	0.453	0.3	1.51	Positive
HSV047	0.464	0.3	1.55	Positive
HSV048	0.573	0.3	1.91	Positive
HSV049	0.361	0.3	1.2	Positive
HSV050	0.435	0.3	1.45	Positive
HSV051	0.386	0.3	1.29	Positive
HSV052	0.389	0.3	1.3	Positive
HSV053	0.371	0.3	1.24	Positive
HSV054	0.466	0.3	1.55	Positive
HSV055	0.503	0.3	1.68	Positive
HSV056	0.372	0.3	1.24	Positive
HSV057	0.575	0.3	1.92	Positive
HSV058	0.521	0.3	1.74	Positive
HSV059	0.556	0.3	1.85	Positive
HSV060	0.435	0.3	1.45	Positive
HSV061	0.485	0.3	1.62	Positive
HSV062	0.432	0.3	1.44	Positive
HSV063	0.427	0.3	1.42	Positive
HSV064	0.541	0.3	1.8	Positive
HSV065	0.084	0.3	0.28	Negative
HSV066	0.378	0.3	1.26	Positive
HSV067	0.585	0.3	1.95	Positive
HSV068	0.531	0.3	1.77	Positive
HSV069	0.534	0.3	1.78	Positive
HSV070	0.483	0.3	1.61	Positive
HSV071	0.513	0.3	1.71	Positive
HSV072	0.597	0.3	1.99	Positive
HSV073	0.523	0.3	1.74	Positive
HSV074	0.546	0.3	1.82	Positive
HSV075	0.515	0.3	1.72	Positive
HSV076	0.545	0.3	1.82	Positive
HSV077	0.567	0.3	1.89	Positive
HSV078	0.441	0.3	1.47	Positive
HSV079	0.425	0.3	1.42	Positive
HSV080	0.576	0.3	1.92	Positive
HSV081	0.362	0.3	1.21	Positive
HSV082	0.513	0.3	1.71	Positive
HSV083	0.512	0.3	1.71	Positive
HSV084	0.559	0.3	1.86	Positive
HSV085	0.436	0.3	1.45	Positive
HSV086	0.437	0.3	1.46	Positive
HSV087	0.404	0.3	1.35	Positive
HSV088	0.535	0.3	1.78	Positive
HSV089	0.535	0.3	1.78	Positive
HSV090	0.097	0.3	0.32	Negative
HSV091	0.404	0.3	1.35	Positive
HSV092	0.442	0.3	1.47	Positive
HSV093	0.427	0.3	1.42	Positive
HSV094	0.43	0.3	1.43	Positive
HSV095	0.422	0.3	1.41	Positive
HSV096	0.554	0.3	1.85	Positive
HSV097	0.381	0.3	1.27	Positive
HSV098	0.063	0.3	0.21	Negative
HSV099	0.438	0.3	1.46	Positive
HSV100	0.233	0.3	0.78	Negative
HSV101	0.415	0.3	1.38	Positive
HSV102	0.46	0.3	1.53	Positive
HSV103	0.404	0.3	1.35	Positive
HSV104	0.483	0.3	1.61	Positive
HSV105	0.548	0.3	1.83	Positive
HSV106	0.479	0.3	1.6	Positive
HSV107	0.447	0.3	1.49	Positive
HSV108	0.524	0.3	1.75	Positive
HSV109	0.547	0.3	1.82	Positive
HSV110	0.368	0.3	1.23	Positive
HSV111	0.182	0.3	0.61	Negative
HSV112	0.387	0.3	1.29	Positive
HSV113	0.556	0.3	1.85	Positive
HSV114	0.578	0.3	1.93	Positive
HSV115	0.473	0.3	1.58	Positive
HSV116	0.259	0.3	0.86	Negative
HSV117	0.42	0.3	1.4	Positive
HSV118	0.417	0.3	1.39	Positive
HSV119	0.49	0.3	1.63	Positive
HSV120	0.43	0.3	1.43	Positive
HSV121	0.438	0.3	1.46	Positive
HSV122	0.435	0.3	1.45	Positive
HSV123	0.401	0.3	1.34	Positive
HSV124	0.554	0.3	1.85	Positive
HSV125	0.593	0.3	1.98	Positive
HSV126	0.529	0.3	1.76	Positive
HSV127	0.512	0.3	1.71	Positive
HSV128	0.441	0.3	1.47	Positive
HSV129	0.407	0.3	1.36	Positive
HSV130	0.571	0.3	1.9	Positive
HSV131	0.469	0.3	1.56	Positive
HSV132	0.486	0.3	1.62	Positive
HSV133	0.502	0.3	1.67	Positive
HSV134	0.394	0.3	1.31	Positive
HSV135	0.573	0.3	1.91	Positive
HSV136	0.479	0.3	1.6	Positive
HSV137	0.545	0.3	1.82	Positive
HSV138	0.493	0.3	1.64	Positive
HSV139	0.487	0.3	1.62	Positive
HSV140	0.448	0.3	1.49	Positive
HSV141	0.433	0.3	1.44	Positive
HSV142	0.386	0.3	1.29	Positive
HSV143	0.382	0.3	1.27	Positive
HSV144	0.084	0.3	0.28	Negative
HSV145	0.553	0.3	1.84	Positive
HSV146	0.519	0.3	1.73	Positive
HSV147	0.433	0.3	1.44	Positive
HSV148	0.491	0.3	1.64	Positive
HSV149	0.592	0.3	1.97	Positive
HSV150	0.182	0.3	0.61	Negative
HSV151	0.506	0.3	1.69	Positive
HSV152	0.402	0.3	1.34	Positive
HSV153	0.453	0.3	1.51	Positive
HSV154	0.43	0.3	1.43	Positive
HSV155	0.483	0.3	1.61	Positive
HSV156	0.485	0.3	1.62	Positive
HSV157	0.371	0.3	1.24	Positive
HSV158	0.526	0.3	1.75	Positive
HSV159	0.535	0.3	1.78	Positive
HSV160	0.408	0.3	1.36	Positive
HSV161	0.241	0.3	0.8	Negative
HSV162	0.593	0.3	1.98	Positive
HSV163	0.415	0.3	1.38	Positive
HSV164	0.383	0.3	1.28	Positive
HSV165	0.543	0.3	1.81	Positive
HSV166	0.393	0.3	1.31	Positive
HSV167	0.574	0.3	1.91	Positive
HSV168	0.512	0.3	1.71	Positive
HSV169	0.585	0.3	1.95	Positive
HSV170	0.414	0.3	1.38	Positive
HSV171	0.428	0.3	1.43	Positive
HSV172	0.586	0.3	1.95	Positive
HSV173	0.438	0.3	1.46	Positive
HSV174	0.556	0.3	1.85	Positive
HSV175	0.481	0.3	1.6	Positive
HSV176	0.485	0.3	1.62	Positive
HSV177	0.507	0.3	1.69	Positive
HSV178	0.42	0.3	1.4	Positive
HSV179	0.376	0.3	1.25	Positive
HSV180	0.553	0.3	1.84	Positive
HSV181	0.448	0.3	1.49	Positive
HSV182	0.37	0.3	1.23	Positive
HSV183	0.512	0.3	1.71	Positive
HSV184	0.575	0.3	1.92	Positive
HSV185	0.51	0.3	1.7	Positive
HSV186	0.378	0.3	1.26	Positive
HSV187	0.567	0.3	1.89	Positive
HSV188	0.369	0.3	1.23	Positive
HSV189	0.543	0.3	1.81	Positive
HSV190	0.395	0.3	1.32	Positive
HSV191	0.366	0.3	1.22	Positive
HSV192	0.399	0.3	1.33	Positive
HSV193	0.375	0.3	1.25	Positive
HSV194	0.482	0.3	1.61	Positive
HSV195	0.56	0.3	1.87	Positive
HSV196	0.489	0.3	1.63	Positive
HSV197	0.583	0.3	1.94	Positive
HSV198	0.53	0.3	1.77	Positive
HSV199	0.569	0.3	1.9	Positive
HSV200	0.417	0.3	1.39	Positive
