# Supplementary material for: Integrated laboratory protocol for the diagnosis of Sexually Transmitted Infections (STIs): Standardized pre-analytical procedures, rapid screening, hemagglutination, and ELISA methods for use in resource-limited settings
Source: PLoS One. 2026 May 5;21(5):e0346598. doi: 10.1371/journal.pone.0346598 (PMC13143095; doi:10.1371/journal.pone.0346598)
Supplement: S1 Data — (XLSX) [file pone.0346598.s003.xlsx]

## Sheet: Individual_level_data
ID	Sex	Age_group	Marital_status	Education_level	Religion	Age_first_intercourse	Number_partners	Condom_use	Knowledge_prevention	CT_positive	HBV_positive	HCV_positive	HSV_positive	Syphilis_positive	HIV_positive	Number_pregnancy	Genital_flow	Genital_itching	Icterus	Knowledge_AIDS_STIs	Knowledge_protection	Having_measures_protection	Coinf_HBV_CT	Coinf_HBV_HSV	Coinf_CT_HSV	Coinf_any
1	Female	14-15	Single	<=10	Non-Christian	<15	1	Yes	Yes	1	1	1	1	0	0	0	No	No	No	Yes	Yes	No	1	1	1	1
2	Female	14-15	Single	<=10	Non-Christian	<15	1	Yes	Yes	1	1	1	1	0	0	0	No	No	No	Yes	Yes	No	1	1	1	1
3	Female	14-15	Single	<=10	Non-Christian	<15	1	Yes	Yes	1	1	0	1	0	0	0	No	No	No	Yes	Yes	No	1	1	1	1
4	Female	14-15	Single	<=10	Non-Christian	<15	1	Yes	Yes	1	1	0	1	0	0	0	No	No	No	Yes	Yes	No	1	1	1	1
5	Female	14-15	Single	<=10	Non-Christian	<15	1	Yes	Yes	1	1	0	1	0	0	0	No	No	No	Yes	Yes	No	1	1	1	1
6	Female	14-15	Single	<=10	Non-Christian	<15	1	Yes	Yes	1	1	0	1	0	0	0	No	No	No	Yes	Yes	No	1	1	1	1
7	Female	14-15	Single	<=10	Non-Christian	<15	1	Yes	Yes	1	0	0	1	0	0	0	No	No	No	Yes	Yes	No	0	0	1	1
8	Female	14-15	Single	<=10	Non-Christian	<15	1	Yes	Yes	1	0	0	1	0	0	0	No	No	No	Yes	Yes	No	0	0	1	1
9	Female	14-15	Single	<=10	Non-Christian	<15	1	Yes	Yes	1	0	0	1	0	0	0	No	No	No	Yes	Yes	No	0	0	1	1
10	Female	14-15	Single	<=10	Non-Christian	<15	1	Yes	Yes	1	0	0	1	0	0	0	No	No	No	Yes	Yes	No	0	0	1	1
11	Female	14-15	Single	<=10	Non-Christian	<15	1	Yes	Yes	1	0	0	1	0	0	<=1	No	No	No	Yes	Yes	No	0	0	1	1
12	Female	14-15	Single	<=10	Non-Christian	<15	1	Yes	Yes	1	0	0	1	0	0	<=1	No	No	No	Yes	Yes	No	0	0	1	1
13	Female	14-15	Single	<=10	Non-Christian	<15	1	Yes	Yes	1	0	0	1	0	0	<=1	No	No	No	Yes	Yes	No	0	0	1	1
14	Female	14-15	Single	<=10	Non-Christian	<15	1	Yes	Yes	1	0	0	1	0	0	<=1	No	No	No	Yes	Yes	No	0	0	1	1
15	Female	14-15	Single	<=10	Non-Christian	>=15	2	Yes	Yes	1	0	0	1	0	0	<=1	No	No	No	Yes	Yes	No	0	0	1	1
16	Female	14-15	Single	<=10	Non-Christian	>=15	2	Yes	Yes	1	0	0	1	0	0	<=1	No	No	No	Yes	Yes	No	0	0	1	1
17	Female	14-15	Single	<=10	Non-Christian	>=15	2	Yes	Yes	1	0	0	1	0	0	<=1	No	No	No	Yes	Yes	No	0	0	1	1
18	Female	14-15	Single	<=10	Non-Christian	>=15	2	Yes	Yes	1	0	0	1	0	0	<=1	No	No	No	Yes	Yes	No	0	0	1	1
19	Female	14-15	Single	<=10	Non-Christian	>=15	3	Yes	Yes	1	0	0	1	0	0	<=1	No	No	No	Yes	Yes	No	0	0	1	1
20	Female	14-15	Single	<=10	Non-Christian	>=15	3	Yes	Yes	0	0	0	1	0	0		No	No	Yes	Yes	Yes	No	0	0	0	0
21	Female	14-15	Single	<=10	Non-Christian	>=15	3	No	Yes	0	0	0	1	0	0		No	No		Yes	Yes	No	0	0	0	0
22	Female	14-15	Single	<=10	Non-Christian	>=15	3	No	Yes	0	0	0	1	0	0		No	No		Yes	Yes	No	0	0	0	0
23	Female	14-15	Single	<=10	Non-Christian	>=15	3	No	Yes	0	0	0	1	0	0		No	No		Yes	Yes	No	0	0	0	0
24	Female	14-15	Single	<=10	Non-Christian	>=15	3	No	Yes	0	0	0	1	0	0		No	No		Yes	Yes	No	0	0	0	0
25	Female	14-15	Single	<=10	Non-Christian	>=15	3	No	Yes	0	0	0	1	0	0		No	No		Yes	Yes	No	0	0	0	0
26	Female	14-15	Single	<=10	Non-Christian	>=15	3	No	Yes	0	0	0	1	0	0		No	No		Yes	Yes	No	0	0	0	0
27	Female	14-15	Single	<=10	Non-Christian	>=15	3	No	Yes	0	0	0	1	0	0		No	No		Yes	Yes	No	0	0	0	0
28	Female	14-15	Single	<=10	Non-Christian	>=15	3	No	Yes	0	0	0	1	0	0		No	No		Yes	Yes	No	0	0	0	0
29	Female	14-15	Single	<=10	Non-Christian	>=15	None	No	Yes	0	0	0	1	0	0		No	No		Yes	Yes	No	0	0	0	0
30	Female	14-15	Single	<=10	Non-Christian	>=15	None	No	Yes	0	0	0	1	0	0		No	No		Yes	Yes	No	0	0	0	0
31	Female	14-15	Single	<=10	Non-Christian	>=15	None	No	Yes	0	0	0	1	0	0		No	No		Yes	Yes	No	0	0	0	0
32	Female	14-15	Single	<=10	Non-Christian	>=15	None	No	Yes	0	0	0	1	0	0		No	No		Yes	Yes	No	0	0	0	0
33	Female	14-15	Single	<=10	Non-Christian	>=15	None	Not_applicable	Yes	0	0	0	1	0	0		No	No		Yes	Yes	No	0	0	0	0
34	Female	14-15	Single	<=10	Non-Christian	>=15	None	Not_applicable	Yes	0	0	0	1	0	0		No	No		Yes	Yes	No	0	0	0	0
35	Female	14-15	Single	<=10	Non-Christian	Never	None	Not_applicable	Yes	0	0	0	1	0	0		No	No		Yes	Yes	No	0	0	0	0
36	Female	14-15	Single	<=10	Non-Christian	Never	None	Not_applicable	Yes	0	0	0	1	0	0		No	No		Yes	Yes	No	0	0	0	0
37	Female	14-15	Single	<=10	Non-Christian	Never	None	Not_applicable	Yes	0	0	0	1	0	0		No	No		Yes	Yes	No	0	0	0	0
38	Female	14-15	Single	<=10	Non-Christian	Never	None	Not_applicable	Yes	0	0	0	1	0	0		No	No		Yes	Yes	No	0	0	0	0
39	Female	14-15	Single	<=10	Non-Christian	Never	None	Not_applicable	Yes	0	0	0	1	0	0		No	No		Yes	Yes	No	0	0	0	0
40	Female	14-15	Single	<=10	Non-Christian	Never	None	Not_applicable	Yes	0	0	0	1	0	0		No	No		Yes	Yes	No	0	0	0	0
41	Female	16-17	Single	<=10	Non-Christian	Never	None	Not_applicable	Yes	0	0	0	1	0	0		No	No		Yes	Yes	No	0	0	0	0
42	Female	16-17	Single	<=10	Non-Christian	Never	None	Not_applicable	Yes	0	0	0	1	0	0		No	No		Yes	Yes	No	0	0	0	0
43	Female	16-17	Single	<=10	Non-Christian	Never	None	Not_applicable	Yes	0	0	0	1	0	0		No	No		Yes	Yes	No	0	0	0	0
44	Female	16-17	Single	<=10	Non-Christian	Never	None	Not_applicable	Yes	0	0	0	1	0	0		No	No		Yes	Yes	No	0	0	0	0
45	Female	16-17	Single	<=10	Non-Christian	Never	None	Not_applicable	Yes	0	0	0	1	0	0		No	No		Yes	Yes	No	0	0	0	0
46	Female	16-17	Single	<=10	Non-Christian	Never	None	Not_applicable	Yes	0	0	0	1	0	0		No	No		Yes	Yes	No	0	0	0	0
47	Female	16-17	Single	<=10	Non-Christian	Never	None	Not_applicable	Yes	0	0	0	1	0	0		No	No		Yes	Yes	No	0	0	0	0
48	Female	16-17	Single	<=10	Non-Christian	Never	None	Not_applicable	Yes	0	0	0	1	0	0		No	No		Yes	Yes	No	0	0	0	0
49	Female	16-17	Single	<=10	Non-Christian	Never	None	Not_applicable	Yes	0	0	0	1	0	0		No	No		Yes	Yes	No	0	0	0	0
50	Female	16-17	Single	<=10	Non-Christian	Never	None	Not_applicable	Yes	0	0	0	1	0	0		No	No		Yes	Yes	No	0	0	0	0
51	Female	16-17	Single	<=10	Non-Christian	Never	None	Not_applicable	Yes	0	0	0	1	0	0		No	No		Yes	Yes	No	0	0	0	0
52	Female	16-17	Single	<=10	Non-Christian	Never	None	Not_applicable	Yes	0	0	0	1	0	0		No	No		Yes	Yes	No	0	0	0	0
53	Female	16-17	Single	11	Non-Christian	Never	None	Not_applicable	Yes	0	0	0	1	0	0		No	No		Yes	Yes	No	0	0	0	0
54	Female	16-17	Single	11	Non-Christian	Never	None	Not_applicable	Yes	0	0	0	1	0	0		No	No		Yes	Yes	No	0	0	0	0
55	Female	16-17	Single	11	Non-Christian	Never	None	Not_applicable	Yes	0	0	0	1	0	0		No	No		Yes	Yes	No	0	0	0	0
56	Female	16-17	Single	11	Non-Christian	Never	None	Not_applicable	Yes	0	0	0	1	0	0		No	No		Yes	Yes	No	0	0	0	0
57	Female	16-17	Single	11	Non-Christian	Never	None	Not_applicable	Yes	0	0	0	1	0	0		No	No		Yes	Yes	No	0	0	0	0
58	Female	16-17	Single	11	Non-Christian	Never	None	Not_applicable	Yes	0	0	0	1	0	0		No	No		Yes	Yes	No	0	0	0	0
59	Female	16-17	Single	11	Non-Christian	Never	None	Not_applicable	Yes	0	0	0	1	0	0		No	No		Yes	Yes	No	0	0	0	0
60	Female	16-17	Single	11	Non-Christian	Never	None	Not_applicable	Yes	0	0	0	1	0	0		No	No		Yes	Yes	No	0	0	0	0
61	Female	16-17	Single	11	Non-Christian	Never	None	Not_applicable	Yes	0	0	0	1	0	0		No	No		Yes	Yes	No	0	0	0	0
62	Female	16-17	Single	11	Non-Christian	Never	None	Not_applicable	Yes	0	0	0	1	0	0		No	No		Yes	Yes	No	0	0	0	0
63	Female	16-17	Single	11	Non-Christian	Never	None	Not_applicable	Yes	0	0	0	1	0	0		No	No		Yes	Yes	No	0	0	0	0
64	Female	16-17	Single	11	Non-Christian	Never	None	Not_applicable	Yes	0	0	0	1	0	0		No	No		Yes	Yes	No	0	0	0	0
65	Female	16-17	Single	11	Non-Christian	Never	None	Not_applicable	Yes	0	0	0	1	0	0		No	No		Yes	Yes	No	0	0	0	0
66	Female	16-17	Single	11	Non-Christian	Never	None	Not_applicable	Yes	0	0	0	1	0	0		No	No		Yes	Yes	No	0	0	0	0
67	Female	16-17	Single	11	Non-Christian	Never	None	Not_applicable	Yes	0	0	0	1	0	0		No	No		Yes	Yes	No	0	0	0	0
68	Female	16-17	Single	11	Non-Christian	Never	None	Not_applicable	Yes	0	0	0	1	0	0		No	No		Yes	Yes	No	0	0	0	0
69	Female	16-17	Single	11	Non-Christian	Never	None	Not_applicable	Yes	0	0	0	1	0	0		No	No		Yes	Yes	No	0	0	0	0
70	Female	16-17	Single	11	Non-Christian	Never	None	Not_applicable	Yes	0	0	0	1	0	0		No	No		Yes	Yes	No	0	0	0	0
71	Female	16-17	Single	11	Non-Christian	Never	None	Not_applicable	Yes	0	0	0	1	0	0		No	No		Yes	Yes	No	0	0	0	0
72	Female	16-17	Single	11	Non-Christian	Never	None	Not_applicable	Yes	0	0	0	1	0	0		No	No		Yes	Yes	No	0	0	0	0
73	Female	16-17	Single	11	Non-Christian	Never	None	Not_applicable	Yes	0	0	0	1	0	0		No	No		Yes	Yes	No	0	0	0	0
74	Female	16-17	Single	11	Non-Christian	Never	None	Not_applicable	Yes	0	0	0	1	0	0		No	No		Yes	Yes	No	0	0	0	0
75	Female	16-17	Single	12	Non-Christian	Never	None	Not_applicable	Yes	0	0	0	1	0	0		No	No		Yes	Yes	No	0	0	0	0
76	Female	16-17	Single	12	Non-Christian	Never	None	Not_applicable	Yes	0	0	0	1	0	0		No	No		Yes	Yes	No	0	0	0	0
77	Female	16-17	Single	12	Non-Christian	Never	None	Not_applicable	Yes	0	0	0	1	0	0		No	No		Yes	Yes	No	0	0	0	0
78	Female	16-17	Single	12	Non-Christian	Never	None	Not_applicable	Yes	0	0	0	1	0	0		No	No		Yes	Yes	No	0	0	0	0
79	Female	16-17	Single	12	Non-Christian	Never	None	Not_applicable	Yes	0	0	0	1	0	0		No	No		Yes	Yes	No	0	0	0	0
80	Female	16-17	Single	12	Non-Christian	Never	None	Not_applicable	Yes	0	0	0	1	0	0		No	No		Yes	Yes	No	0	0	0	0
81	Female	16-17	Single	12	Non-Christian	Never	None	Not_applicable	Yes	0	0	0	1	0	0		No	No		Yes	Yes	No	0	0	0	0
82	Female	16-17	Single	12	Non-Christian	Never	None	Not_applicable	Yes	0	0	0	1	0	0		No	No		Yes	Yes	No	0	0	0	0
83	Female	16-17	Single	12	Non-Christian	Never	None	Not_applicable	Yes	0	0	0	1	0	0		No	No		Yes	Yes	No	0	0	0	0
84	Female	16-17	Single	12	Non-Christian	Never	None	Not_applicable	Yes	0	0	0	1	0	0		No	No		Yes	Yes	No	0	0	0	0
85	Female	16-17	Single	12	Non-Christian	Never	None	Not_applicable	Yes	0	0	0	1	0	0		No	No		Yes	Yes	No	0	0	0	0
86	Female	16-17	Single	12	Non-Christian	Never	None	Not_applicable	Yes	0	0	0	1	0	0		No	No		Yes	Yes	No	0	0	0	0
87	Female	16-17	Single	12	Non-Christian	Never	None	Not_applicable	Yes	0	0	0	1	0	0		No	No		Yes	Yes	No	0	0	0	0
88	Female	16-17	Single	12	Christian	Never	None	Not_applicable	Yes	0	0	0	1	0	0		No	No		Yes	Yes	No	0	0	0	0
89	Female	16-17	Single	12	Christian	Never	None	Not_applicable	Yes	0	0	0	1	0	0		No	No		Yes	Yes	Yes	0	0	0	0
90	Female	16-17	Single	12	Christian	Never	None	Not_applicable	Yes	0	0	0	1	0	0		No	No		Yes	Yes	Yes	0	0	0	0
91	Female	16-17	Single	12	Christian	Never	None	Not_applicable	Yes	0	0	0	1	0	0		No	No		Yes	Yes	Yes	0	0	0	0
92	Female	16-17	Single	12	Christian	Never	None	Not_applicable	Yes	0	0	0	1	0	0		No	No		Yes	Yes	Yes	0	0	0	0
93	Female	18-20	Single	12	Christian	Never	None	Not_applicable	Yes	0	0	0	1	0	0		No	No		Yes	Yes	Yes	0	0	0	0
94	Female	18-20	Single	12	Christian	Never	None	Not_applicable	Yes	0	0	0	1	0	0		No	No		Yes	Yes	Yes	0	0	0	0
95	Female	18-20	Single	12	Christian	Never	None	Not_applicable	Yes	0	0	0	1	0	0		No	No		Yes	Yes	Yes	0	0	0	0
96	Female	18-20	Single	12	Christian	Never	None	Not_applicable	Yes	0	0	0	1	0	0		No	No		Yes	Yes	Yes	0	0	0	0
97	Female	18-20	Single	12	Christian	Never	None	Not_applicable	Yes	0	0	0	1	0	0		No	No		Yes	Yes	Yes	0	0	0	0
98	Female	18-20	Single	12	Christian	Never	None	Not_applicable	Yes	0	0	0	1	0	0		No	No		Yes	Yes	Yes	0	0	0	0
99	Female	18-20	Single	12	Christian	Never	None	Not_applicable	Yes	0	0	0	1	0	0		No	No		Yes	Yes	Yes	0	0	0	0
100	Female	18-20	Single	12	Christian	Never	None	Not_applicable	Yes	0	0	0	1	0	0		No	No		Yes	Yes	Yes	0	0	0	0
101	Female	18-20	Single	12	Christian	Never	None	Not_applicable	Yes	0	0	0	1	0	0		No	No		Yes	Yes	Yes	0	0	0	0
102	Female	18-20	Single	12	Christian	Never	None	Not_applicable	Yes	0	0	0	1	0	0		No	No		Yes	Yes	Yes	0	0	0	0
103	Female	18-20	Single	12	Christian	Never	None	Not_applicable	Yes	0	0	0	1	0	0		No	No		Yes	Yes	Yes	0	0	0	0
104	Female	18-20	Single	12	Christian	Never	None	Not_applicable	Yes	0	0	0	1	0	0		No	No		Yes	Yes	Yes	0	0	0	0
105	Female	18-20	Single	12	Christian	Never	None	Not_applicable	Yes	0	0	0	1	0	0		No	No		Yes	Yes	Yes	0	0	0	0
106	Female	18-20	Single	12	Christian	Never	None	Not_applicable	No	0	0	0	1	0	0		No	No		Yes	Yes	Yes	0	0	0	0
107	Female	18-20	Single	12	Christian	Never	None	Not_applicable	No	0	0	0	0	0	0		No	No		Yes	Yes	Yes	0	0	0	0
108	Female	18-20	Single	12	Christian	Never	None	Not_applicable	No	0	0	0	0	0	0		No	No		Yes	Yes	Yes	0	0	0	0
109	Female	18-20	Single	12		Never	None	Not_applicable	No	0	0	0	0	0	0		No	No		Yes	Yes	Yes	0	0	0	0
110	Female	18-20	Single	12		Never	None	Not_applicable	No	0	0	0	0	0	0		No	No		Yes	Yes	Yes	0	0	0	0
111	Female	18-20	Single			Never	None	Not_applicable	No	0	0	0	0	0	0		No	No		Yes	Yes	Yes	0	0	0	0
112	Female	18-20	Single			Never	None	Not_applicable		0	0	0	0	0	0		No	No		Yes	Yes	Yes	0	0	0	0
113	Female	18-20	Single			Never	None	Not_applicable		0	0	0	0	0	0		No	No		Yes	Yes	Yes	0	0	0	0
114	Female	18-20	Single			Never	None	Not_applicable		0	0	0	0	0	0		No	No		Yes	Yes	Yes	0	0	0	0
115	Female	18-20	Married			Never	None	Not_applicable		0	0	0	0	0	0		No	No		Yes	Yes	Yes	0	0	0	0
116	Male	14-15	Single	<=10	Non-Christian	<15	1	Yes	Yes	1	1	1	1	0	0		No	No		Yes	Yes	Yes	1	1	1	1
117	Male	14-15	Single	<=10	Non-Christian	<15	1	Yes	Yes	1	1	0	1	0	0		No	No		Yes	Yes	Yes	1	1	1	1
118	Male	14-15	Single	<=10	Non-Christian	<15	1	Yes	Yes	1	1	0	1	0	0		No	No		Yes	Yes	Yes	1	1	1	1
119	Male	14-15	Single	<=10	Non-Christian	<15	1	Yes	Yes	1	1	0	1	0	0		Yes	No		Yes	Yes	Yes	1	1	1	1
120	Male	14-15	Single	<=10	Non-Christian	>=15	1	Yes	Yes	1	1	0	1	0	0		Yes	No		Yes	Yes	Yes	1	1	1	1
121	Male	14-15	Single	<=10	Non-Christian	>=15	1	Yes	Yes	1	1	0	1	0	0		Yes	No		Yes	Yes	Yes	1	1	1	1
122	Male	14-15	Single	<=10	Non-Christian	>=15	1	Yes	Yes	0	1	0	1	0	0		Yes	No		Yes	Yes	Yes	0	1	0	1
123	Male	14-15	Single	<=10	Non-Christian	>=15	1	Yes	Yes	0	1	0	1	0	0		Yes	No		Yes	Yes	Yes	0	1	0	1
124	Male	14-15	Single	<=10	Non-Christian	>=15	1	Yes	Yes	0	0	0	1	0	0		Yes	No		Yes	Yes	Yes	0	0	0	0
125	Male	14-15	Single	<=10	Non-Christian	>=15	1	Yes	Yes	0	0	0	1	0	0		Yes	Yes		Yes	Yes	Yes	0	0	0	0
126	Male	14-15	Single	<=10	Non-Christian	>=15	1	Yes	Yes	0	0	0	1	0	0		Yes	Yes		Yes	Yes	Yes	0	0	0	0
127	Male	14-15	Single	<=10	Christian	>=15	1	Yes	Yes	0	0	0	1	0	0		Yes	Yes		Yes	Yes	Yes	0	0	0	0
128	Male	14-15	Single	<=10	Christian	>=15	1	Yes	Yes	0	0	0	1	0	0		Yes	Yes		Yes	Yes	Yes	0	0	0	0
129	Male	14-15	Single	<=10	Christian	>=15	1	Yes	Yes	0	0	0	1	0	0		Yes	Yes		Yes	Yes	Yes	0	0	0	0
130	Male	14-15	Single	<=10	Christian	>=15	2	Yes	Yes	0	0	0	1	0	0		Yes	Yes		Yes	Yes	Yes	0	0	0	0
131	Male	14-15	Single	<=10	Christian	>=15	2	Yes	Yes	0	0	0	1	0	0		Yes	Yes		Yes	Yes	Yes	0	0	0	0
132	Male	14-15	Single	<=10	Christian	>=15	2	Yes	Yes	0	0	0	1	0	0		Yes	Yes		Yes	Yes	Yes	0	0	0	0
133	Male	14-15	Single	<=10	Christian	>=15	3	No	Yes	0	0	0	1	0	0		Yes	Yes		Yes	Yes		0	0	0	0
134	Male	14-15	Single	<=10	Christian	>=15	3	No	Yes	0	0	0	1	0	0			Yes		Yes	Yes		0	0	0	0
135	Male	14-15	Single	<=10	Christian	>=15	3	No	Yes	0	0	0	1	0	0					Yes	Yes		0	0	0	0
136	Male	16-17	Single	<=10	Christian	>=15	3	No	Yes	0	0	0	1	0	0					Yes	Yes		0	0	0	0
137	Male	16-17	Single	<=10	Christian	>=15	3	No	Yes	0	0	0	1	0	0					Yes	Yes		0	0	0	0
138	Male	16-17	Single	<=10	Christian	>=15	3	No	Yes	0	0	0	1	0	0					Yes	Yes		0	0	0	0
139	Male	16-17	Single	<=10	Christian	Never	3	No	Yes	0	0	0	1	0	0					Yes	Yes		0	0	0	0
140	Male	16-17	Single	<=10	Christian	Never	3	No	Yes	0	0	0	1	0	0					Yes	Yes		0	0	0	0
141	Male	16-17	Single	<=10	Christian	Never	3	Not_applicable	Yes	0	0	0	1	0	0					Yes	Yes		0	0	0	0
142	Male	16-17	Single	<=10	Christian	Never	3	Not_applicable	Yes	0	0	0	1	0	0					Yes	Yes		0	0	0	0
143	Male	16-17	Single	<=10	Christian	Never	>=4	Not_applicable	Yes	0	0	0	1	0	0					Yes	Yes		0	0	0	0
144	Male	16-17	Single	<=10	Christian	Never	>=4	Not_applicable	Yes	0	0	0	1	0	0					Yes	Yes		0	0	0	0
145	Male	16-17	Single	<=10	Christian	Never	None	Not_applicable	Yes	0	0	0	1	0	0					Yes	Yes		0	0	0	0
146	Male	16-17	Single	<=10	Christian	Never	None	Not_applicable	Yes	0	0	0	1	0	0					Yes	Yes		0	0	0	0
147	Male	16-17	Single	<=10	Christian	Never	None	Not_applicable	Yes	0	0	0	1	0	0					Yes	Yes		0	0	0	0
148	Male	16-17	Single	<=10	Christian	Never	None	Not_applicable	Yes	0	0	0	1	0	0					Yes	Yes		0	0	0	0
149	Male	16-17	Single	<=10	Christian	Never	None	Not_applicable	Yes	0	0	0	1	0	0					Yes	Yes		0	0	0	0
150	Male	16-17	Single	<=10	Christian	Never	None	Not_applicable	Yes	0	0	0	1	0	0					Yes	Yes		0	0	0	0
151	Male	16-17	Single	11	Christian	Never	None	Not_applicable	Yes	0	0	0	1	0	0					Yes	Yes		0	0	0	0
152	Male	16-17	Single	11	Christian	Never	None	Not_applicable	Yes	0	0	0	1	0	0					Yes	Yes		0	0	0	0
153	Male	16-17	Single	11	Christian	Never	None	Not_applicable	Yes	0	0	0	1	0	0					Yes	Yes		0	0	0	0
154	Male	16-17	Single	11	Christian	Never	None	Not_applicable	Yes	0	0	0	1	0	0					Yes	Yes		0	0	0	0
155	Male	16-17	Single	11	Christian	Never	None	Not_applicable	Yes	0	0	0	1	0	0					Yes	Yes		0	0	0	0
156	Male	16-17	Single	11	Christian	Never	None	Not_applicable	Yes	0	0	0	1	0	0					Yes	Yes		0	0	0	0
157	Male	16-17	Single	11	Christian	Never	None	Not_applicable	Yes	0	0	0	1	0	0					Yes	Yes		0	0	0	0
158	Male	16-17	Single	11	Christian	Never	None	Not_applicable	Yes	0	0	0	1	0	0					Yes	Yes		0	0	0	0
159	Male	16-17	Single	11	Christian	Never	None	Not_applicable	Yes	0	0	0	1	0	0					Yes	Yes		0	0	0	0
160	Male	16-17	Single	11	Christian	Never	None	Not_applicable	Yes	0	0	0	1	0	0					Yes	Yes		0	0	0	0
161	Male	16-17	Single	11	Christian	Never	None	Not_applicable	Yes	0	0	0	1	0	0					Yes	Yes		0	0	0	0
162	Male	16-17	Single	11	Christian	Never	None	Not_applicable	Yes	0	0	0	1	0	0					Yes	Yes		0	0	0	0
163	Male	16-17	Single	11	Christian	Never	None	Not_applicable	Yes	0	0	0	1	0	0					Yes	Yes		0	0	0	0
164	Male	16-17	Single	11	Christian	Never	None	Not_applicable	Yes	0	0	0	1	0	0					Yes	Yes		0	0	0	0
165	Male	16-17	Single	11	Christian	Never	None	Not_applicable	Yes	0	0	0	1	0	0					Yes	Yes		0	0	0	0
166	Male	16-17	Single	11	Christian	Never	None	Not_applicable	Yes	0	0	0	1	0	0					Yes	Yes		0	0	0	0
167	Male	16-17	Single	11	Christian	Never	None	Not_applicable	Yes	0	0	0	1	0	0					Yes	Yes		0	0	0	0
168	Male	16-17	Single	11	Christian	Never	None	Not_applicable	Yes	0	0	0	1	0	0					Yes	Yes		0	0	0	0
169	Male	16-17	Single	11	Christian	Never	None	Not_applicable	Yes	0	0	0	1	0	0					Yes	Yes		0	0	0	0
170	Male	16-17	Single	11	Christian	Never	None	Not_applicable	Yes	0	0	0	1	0	0					Yes	Yes		0	0	0	0
171	Male	16-17	Single	12	Christian	Never	None	Not_applicable	Yes	0	0	0	1	0	0					Yes	Yes		0	0	0	0
172	Male	16-17	Single	12	Christian	Never	None	Not_applicable	Yes	0	0	0	1	0	0					Yes	Yes		0	0	0	0
173	Male	16-17	Single	12	Christian	Never	None	Not_applicable	Yes	0	0	0	1	0	0					Yes	Yes		0	0	0	0
174	Male	16-17	Single	12	Christian	Never	None	Not_applicable	Yes	0	0	0	1	0	0					Yes	Yes		0	0	0	0
175	Male	16-17	Single	12	Christian	Never	None	Not_applicable	Yes	0	0	0	1	0	0					Yes	Yes		0	0	0	0
176	Male	16-17	Single	12	Christian	Never	None	Not_applicable	Yes	0	0	0	1	0	0					Yes	Yes		0	0	0	0
177	Male	16-17	Single	12	Christian	Never	None	Not_applicable	Yes	0	0	0	1	0	0					Yes	Yes		0	0	0	0
178	Male	16-17	Single	12	Christian	Never	None	Not_applicable	Yes	0	0	0	1	0	0					Yes	Yes		0	0	0	0
179	Male	18-20	Single	12	Christian	Never	None	Not_applicable	Yes	0	0	0	1	0	0					Yes	Yes		0	0	0	0
180	Male	18-20	Single	12	Christian	Never	None	Not_applicable	Yes	0	0	0	1	0	0					Yes	Yes		0	0	0	0
181	Male	18-20	Single	12	Christian	Never	None	Not_applicable	Yes	0	0	0	1	0	0					Yes	Yes		0	0	0	0
182	Male	18-20	Single	12	Christian	Never	None	Not_applicable	Yes	0	0	0	1	0	0					Yes	Yes		0	0	0	0
183	Male	18-20	Single	12	Christian	Never	None	Not_applicable	Yes	0	0	0	1	0	0					Yes	Yes		0	0	0	0
184	Male	18-20	Single	12	Christian	Never	None	Not_applicable	Yes	0	0	0	1	0	0					Yes	Yes		0	0	0	0
185	Male	18-20	Single	12	Christian	Never	None	Not_applicable	Yes	0	0	0	1	0	0					Yes	No		0	0	0	0
186	Male	18-20	Single	12	Christian	Never	None	Not_applicable	Yes	0	0	0	1	0	0					Yes	No		0	0	0	0
187	Male	18-20	Single	12	Christian	Never	None	Not_applicable	Yes	0	0	0	1	0	0					Yes	No		0	0	0	0
188	Male	18-20	Single	12	Christian	Never	None	Not_applicable	Yes	0	0	0	1	0	0					Yes	No		0	0	0	0
189	Male	18-20	Single	12	Christian	Never	None	Not_applicable	Yes	0	0	0	1	0	0					Yes	No		0	0	0	0
190	Male	18-20	Single	12	Christian	Never	None	Not_applicable	Yes	0	0	0	1	0	0					Yes	No		0	0	0	0
191	Male	18-20	Single	12	Christian	Never	None	Not_applicable	Yes	0	0	0	1	0	0					No	No		0	0	0	0
192	Male	18-20	Single	12	Christian	Never	None	Not_applicable	Yes	0	0	0	1	0	0					No	No		0	0	0	0
193	Male	18-20	Single	12	Christian	Never	None	Not_applicable	Yes	0	0	0	1	0	0					No	No		0	0	0	0
194	Male	18-20	Single	12	Christian	Never	None	Not_applicable	Yes	0	0	0	1	0	0					No			0	0	0	0
195	Male	18-20	Single	12	Christian	Never	None	Not_applicable	No	0	0	0	1	0	0					No			0	0	0	0
196	Male	18-20	Single	12	Christian	Never	None	Not_applicable	No	0	0	0	0	0	0					No			0	0	0	0
197	Male	18-20	Single	12		Never	None	Not_applicable	No	0	0	0	0	0	0								0	0	0	0
198	Male	18-20	Single	12		Never	None	Not_applicable		0	0	0	0	0	0								0	0	0	0
199	Male	18-20	Single	12		Never	None	Not_applicable		0	0	0	0	0	0								0	0	0	0
200	Male	18-20	Single			Never	None	Not_applicable		0	0	0	0	0	0								0	0	0	0

## Sheet: Co_infection_summary
Association	OR	CI_95	n_total	n_exposed	n_coinfected	percent_coinfected
HBV–CT	9.33	2.94–29.62	200	14	7	50
HBV–HSV	0.23	0.05–0.94	200	14	11	78.6
CT–HSV	0.49	0.12–1.90	200	25	22	88
